# Supplementary material for: Hematopoietic Effects of Angelica gigas Nakai Extract on Cyclophosphamide-Induced Myelosuppression
Source: Plants (Basel). 2022 Dec 12;11(24):3476. doi: 10.3390/plants11243476 (PMC9781469; doi:10.3390/plants11243476)
Supplement: Supplementary file 1 [file plants-11-03476-s001.zip]

Archive with 1 entries (1 files):
- plants-2019854-supplementary.pdf
